# Supplementary material for: Rational Design of Flexible, Self-Supporting, and Binder-Free Prussian White/KetjenBlack/MXene Composite Electrode for Sodium-Ion Batteries with Boosted Electrochemical Performance
Source: Molecules. 2024 Jun 27;29(13):3048. doi: 10.3390/molecules29133048 (PMC11243252; doi:10.3390/molecules29133048)
Supplement: Supplementary file 1 [file molecules-29-03048-s001.zip]

Archive with 1 entries (1 files):
- molecules-3053797-supplementary.pdf
